# Supplementary material for: A Printable Device for Measuring Clarity and Colour in Lake and Nearshore Waters
Source: Sensors (Basel). 2019 Feb 22;19(4):936. doi: 10.3390/s19040936 (PMC6413171; doi:10.3390/s19040936)
Supplement: Supplementary file 1 [file sensors-19-00936-s001.zip]

Archive with 20 entries (14 files):
- Supplementary_data/
- Supplementary_data/Supplementary-data-1/
- Supplementary_data/Supplementary-data-1/Supplementary-data-1-weight-with-attachment.PDF
- Supplementary_data/Supplementary-data-1/Supplementary-data-1-weight.PDF
- Supplementary_data/Supplementary-data-2/
- Supplementary_data/Supplementary-data-2/Supplementary-data-2-weight-with-attachment.STL
- Supplementary_data/Supplementary-data-2/Supplementary-data-2-weight.STL
- Supplementary_data/Supplementary-data-3/
- Supplementary_data/Supplementary-data-3/Supplementary-data-3-bobbin-bottom.STL
- Supplementary_data/Supplementary-data-3/Supplementary-data-3-bobbin-top.STL
- Supplementary_data/Supplementary-data-3/Supplementary-data-3-casing-side-1.STL
- Supplementary_data/Supplementary-data-3/Supplementary-data-3-casing-side-2.STL
- Supplementary_data/Supplementary-data-3/Supplementary-data-3-handle-grip.STL
- Supplementary_data/Supplementary-data-3/Supplementary-data-3-handle.STL
- Supplementary_data/Supplementary-data-4/
- Supplementary_data/Supplementary-data-4/Supplementary-data-4-vinyl-print-colour-scale-example.pdf
- Supplementary_data/Supplementary-data-4/Supplementary-data-4-vinyl-print-colour-scale-example.png
- Supplementary_data/Supplementary-data-5/
- Supplementary_data/Supplementary-data-5/Supplementary-data-5-finger-strap.PDF
- Supplementary_data/Supplementary_data_read_me.pdf
